# Supplementary material for: Metabolites mediate the effects of healthy lifestyles on the risks of common age-related diseases
Source: Front Endocrinol (Lausanne). 2025 Oct 17;16:1654172. doi: 10.3389/fendo.2025.1654172 (PMC12575140; doi:10.3389/fendo.2025.1654172)
Supplement: Supplementary file 2 [file Table1.xlsx]

## Sheet: Supplementary Table description
Description of Additional Supplementary Table
Supplementary Table 1	Table S1 Codes used to identify diseases
Supplementary Table 2	Table S2. Definition of five lifestyle factors in UK Biobank
Supplementary Table 3	Table S3. Coding of NMR metabolites
Supplementary Table 4	Table S4. Baseline characteristics of participants in this study investigating the association of lifestyle with incident inflammatory bowel disease
Supplementary Table 5	Table S5. Baseline characteristics of participants in this study investigating the association of lifestyle with incident type 2 diabetes
Supplementary Table 6	Table S6. Baseline characteristics of participants in this study investigating the association of lifestyle with incident ischemic heart disease
Supplementary Table 7	Table S7. Baseline characteristics of participants in this study investigating the association of lifestyle with incident stroke
Supplementary Table 8	Table S8. Baseline characteristics of participants in this study investigating the association of lifestyle with incident chronic obstructive pulmonary disease
Supplementary Table 9	Table S9. Baseline characteristics of participants in this study investigating the association of lifestyle with incident emphysema
Supplementary Table 10	Table S10. Baseline characteristics of participants in this study investigating the association of lifestyle with incident chronic liver diseases
Supplementary Table 11	Table S11. Baseline characteristics of participants in this study investigating the association of lifestyle with incident chronic kidney disease
Supplementary Table 12	Table S12. Baseline characteristics of participants in this study investigating the association of lifestyle with incident osteoporosis
Supplementary Table 13	Table S13. Baseline characteristics of participants in this study investigating the association of lifestyle with incident osteoarthritis
Supplementary Table 14	Table S14. Baseline characteristics of participants in this study investigating the association of lifestyle with incident hypertension
Supplementary Table 15	Table S15. Baseline characteristics of participants in this study investigating the association of lifestyle with incident obesity
Supplementary Table 16	Table S16. Baseline characteristics of participants in this study investigating the association of lifestyle and metabolites with incident inflammatory bowel disease
Supplementary Table 17	Table S17. Baseline characteristics of participants in this study investigating the association of lifestyle and metabolites with incident type 2 diabetes
Supplementary Table 18	Table S18. Baseline characteristics of participants in this study investigating the association of lifestyle and metabolites with incident ischemic heart disease
Supplementary Table 19	Table S19. Baseline characteristics of participants in this study investigating the association of lifestyle and metabolites with incident stroke
Supplementary Table 20	Table S20. Baseline characteristics of participants in this study investigating the association of lifestyle and metabolites with incident chronic obstructive pulmonary
Supplementary Table 21	Table S21. Baseline characteristics of participants in this study investigating the association of lifestyle and metabolites with incident emphysema
Supplementary Table 22	Table S22. Baseline characteristics of participants in this study investigating the association of lifestyle and metabolites with incident chronic liver diseases
Supplementary Table 23	Table S23. Baseline characteristics of participants in this study investigating the association of lifestyle and metabolites with incident chronic kidney disease
Supplementary Table 24	Table S24. Baseline characteristics of participants in this study investigating the association of lifestyle and metabolites with incident osteoporosis
Supplementary Table 25	Table S25. Baseline characteristics of participants in this study investigating the association of lifestyle and metabolites with incident osteoarthritis
Supplementary Table 26	Table S26. Baseline characteristics of participants in this study investigating the association of lifestyle and metabolites with incident hypertension
Supplementary Table 27	Table S27. Baseline characteristics of participants in this study investigating the association of lifestyle and metabolites with incident obesity
Supplementary Table 28	Table S28. Associations between the metabolites and 12 age-related diseases
Supplementary Table 29	Table S29. Associations between the metabolites and healthy lifestyle scores among 12 age-related diseases
Supplementary Table 30	Table S30. Associations between the top 10 selected metabolites and incident 12 age-related diseases
Supplementary Table 31	Table S31. Individual mediating effects of the identified metabolic biomarkers on the associations between healthy lifestyle scores with age-related diseases
Supplementary Table 32	Table S32. Individual mediating effects of the identified metabolic biomarkers on the associations between healthy lifestyle scores with age-related diseases adjusted for model 2
Supplementary Table 33	Table S33. Individual mediating effects of the identified metabolic biomarkers on the associations between healthy lifestyle scores with age-related diseases adjusted for model 1

## Sheet: Supplementary Table 1
Table S1 Codes used to identify diseases
Disease	ICD-10	ICD-9
Inflammatory bowel disease	K50-K51	555, and 5569
Type 2 diabetes	E11	250
Ischemic heart disease	I20-I25	410-414
Stroke	I60-I61, I63-I64	430, 431, 434, and 436
Chronic obstructive pulmonary disease	J44	496
Emphysema	J43	492
Chronic liver diseases	K70, K74-K746	571
Chronic kidney disease	N02-N03, N07, N11, N18	585
Osteoporosis	M80-M81	733
Osteoarthritis	M15-M19	715
Hypertension	I10-I15	401-405
Obesity	E66	2780

## Sheet: Supplementary Table 2
Table S2. Definition of five lifestyle factors in UK Biobank
Lifestyle factors	Definition
Alcohol consumption	Score 1 if up to 1 drink/day (= 14g/day) for women and up to 2 drinks/day (=28g/day) for men, otherwise 0. Never alcohol drinker (Data-Field 20117 / Coding: 0, Data-Field 1558 / Coding: 6): 1 For those intake alcohol more than once a week (Data-Field 1558 / Coding:1,2,3): - 125ml wine = 0.85 drink equivalents (Data-Field 1568, 1578) - 4% ABV pint beer = 1.28 drink-equivalents (Data-Field 1588) - …
Physical activity	Score 1 if more than 150 minutes of moderate physical activity per week, 75 minutes of vigorous physical activity per week, or equivalent, otherwise 0. (Data-Field 884, 894, 904, 914)
Diet quality	Score 1 if more than 4 of the 8 criteria below are met, otherwise 0. 1: Fruits ≥ 3 servings/day (Data-Field 1309, 1319) 2: Vegetables ≥ 3 servings/day (Data-Field 1289, 1299) 3: Whole grains ≥ 3 servings/day (Data-Field 1438, 1448, 1458, 1468) 4: Refined grains ≤ 1.5 servings/day (Data-Field 1438, 1448, 1458, 1468) 5: Fish ≥ 2 servings/week (Data-Field 1329, 1339) 6: Processed meats ≤ 1 serving/w…
Sedentary behavior	Score 1 if the sum of the hours below is less than 2, otherwise 0. 1: Time spent watching television (TV) (Data-Field 1070) 2: Time spent using computer (not including computer use at work) (Data-Field 1080)
Sleep duration	Score 1 if sleep duration is 6 to 8 hours/day, otherwise 0. (Data-Field 1160)

## Sheet: Supplementary Table 3
Table S3. Coding of NMR metabolites
Coding	Metabolites
	Cholesterol
23400	Total Cholesterol
23401	Total Cholesterol Minus HDL-C
23402	Remnant Cholesterol (Non-HDL, Non-LDL -Cholesterol)
23403	VLDL Cholesterol
23404	Clinical LDL Cholesterol
23405	LDL Cholesterol
23406	HDL Cholesterol
	Triglycerides
23407	Total Triglycerides
23408	Triglycerides in VLDL
23409	Triglycerides in LDL
23410	Triglycerides in HDL
	Phospholipids
23411	Total Phospholipids in Lipoprotein Particles
23412	Phospholipids in VLDL
23413	Phospholipids in LDL
23414	Phospholipids in HDL
	Cholesteryl esters
23415	Total Esterified Cholesterol
23416	Cholesteryl Esters in VLDL
23417	Cholesteryl Esters in LDL
23418	Cholesteryl Esters in HDL
	Free cholesterol
23419	Total Free Cholesterol
23420	Free Cholesterol in VLDL
23421	Free Cholesterol in LDL
23422	Free Cholesterol in HDL
	Total lipids
23423	Total Lipids in Lipoprotein Particles
23424	Total Lipids in VLDL
23425	Total Lipids in LDL
23426	Total Lipids in HDL
	Lipoprotein particle concentrations
23427	Total Concentration of Lipoprotein Particles
23428	Concentration of VLDL Particles
23429	Concentration of LDL Particles
23430	Concentration of HDL Particles
	Lipoprotein particle sizes
23431	Average Diameter for VLDL Particles
23432	Average Diameter for LDL Particles
23433	Average Diameter for HDL Particles
	Other lipids
23434	Phosphoglycerides
23436	Total Cholines
23437	Phosphatidylcholines
23438	Sphingomyelins
	Apolipoproteins
23439	Apolipoprotein B
23440	Apolipoprotein A1
	Fatty acids
23442	Total Fatty Acids
23443	Degree of Unsaturation
23444	Omega-3 Fatty Acids
23445	Omega-6 Fatty Acids
23446	Polyunsaturated Fatty Acids
23447	Monounsaturated Fatty Acids
23448	Saturated Fatty Acids
23449	Linoleic Acid
23450	Docosahexaenoic Acid
	Amino acids
23460	Alanine
23461	Glutamine
23462	Glycine
23463	Histidine
23464	Total Concentration of Branched-Chain Amino Acids (Leucine + Isoleucine + Valine)
	Acids (Leucine + Isoleucine + Valine)
23465	Isoleucine
23466	Leucine
23467	Valine
23468	Phenylalanine
23469	Tyrosine
	Glycolysis related metabolites
23470	Glucose
23471	Lactate
23472	Pyruvate
23473	Citrate
	Ketone bodies
23474	3-Hydroxybutyrate
23475	Acetate
23476	Acetoacetate
23477	Acetone
	Fluid balance
23478	Creatinine
23479	Albumin
23480	Glycoprotein Acetyls
	Lipoprotein subclasses
23481	Concentration of Chylomicrons and Extremely Large VLDL Particles
23482	Total Lipids in Chylomicrons and Extremely Large VLDL
23483	Phospholipids in Chylomicrons and Extremely Large VLDL
23484	Cholesterol in Chylomicrons and Extremely Large VLDL
23485	Cholesteryl Esters in Chylomicrons and Extremely Large VLDL
23486	Free Cholesterol in Chylomicrons and Extremely Large VLDL
23487	Triglycerides in Chylomicrons and Extremely Large VLDL
23488	Concentration of Very Large VLDL Particles
23489	Total Lipids in Very Large VLDL
23490	Phospholipids in Very Large VLDL
23491	Cholesterol in Very Large VLDL
23492	Cholesteryl Esters in Very Large VLDL
23493	Free Cholesterol in Very Large VLDL
23494	Triglycerides in Very Large VLDL
23495	Concentration of Large VLDL Particles
23496	Total Lipids in Large VLDL
23497	Phospholipids in Large VLDL
23498	Cholesterol in Large VLDL
23499	Cholesteryl Esters in Large VLDL
23500	Free Cholesterol in Large VLDL
23501	Triglycerides in Large VLDL
23502	Concentration of Medium VLDL Particles
23503	Total Lipids in Medium VLDL
23504	Phospholipids in Medium VLDL
23505	Cholesterol in Medium VLDL
23506	Cholesteryl Esters in Medium VLDL
23507	Free Cholesterol in Medium VLDL
23508	Triglycerides in Medium VLDL
23509	Concentration of Small VLDL Particles
23510	Total Lipids in Small VLDL
23511	Phospholipids in Small VLDL
23512	Cholesterol in Small VLDL
23513	Cholesteryl Esters in Small VLDL
23514	Free Cholesterol in Small VLDL
23515	Triglycerides in Small VLDL
23516	Concentration of Very Small VLDL Particles
23517	Total Lipids in Very Small VLDL
23518	Phospholipids in Very Small VLDL
23519	Cholesterol in Very Small VLDL
23520	Cholesteryl Esters in Very Small VLDL
23521	Free Cholesterol in Very Small VLDL
23522	Triglycerides in Very Small VLDL
23523	Concentration of IDL Particles
23524	Total Lipids in IDL
23525	Phospholipids in IDL
23526	Cholesterol in IDL
23527	Cholesteryl Esters in IDL
23528	Free Cholesterol in IDL
23529	Triglycerides in IDL
23530	Concentration of Large LDL Particles
23531	Total Lipids in Large LDL
23532	Phospholipids in Large LDL
23533	Cholesterol in Large LDL
23534	Cholesteryl Esters in Large LDL
23535	Free Cholesterol in Large LDL
23536	Triglycerides in Large LDL
23537	Concentration of Medium LDL Particles
23538	Total Lipids in Medium LDL
23539	Phospholipids in Medium LDL
23540	Cholesterol in Medium LDL
23541	Cholesteryl Esters in Medium LDL
23542	Free Cholesterol in Medium LDL
23543	Triglycerides in Medium LDL
23544	Concentration of Small LDL Particles
23545	Total Lipids in Small LDL
23546	Phospholipids in Small LDL
23547	Cholesterol in Small LDL
23548	Cholesteryl Esters in Small LDL
23549	Free Cholesterol in Small LDL
23550	Triglycerides in Small LDL
23551	Concentration of Very Large HDL Particles
23552	Total Lipids in Very Large HDL
23553	Phospholipids in Very Large HDL
23554	Cholesterol in Very Large HDL
23555	Cholesteryl Esters in Very Large HDL
23556	Free Cholesterol in Very Large HDL
23557	Triglycerides in Very Large HDL
23558	Concentration of Large HDL Particles
23559	Total Lipids in Large HDL
23560	Phospholipids in Large HDL
23561	Cholesterol in Large HDL
23562	Cholesteryl Esters in Large HDL
23563	Free Cholesterol in Large HDL
23564	Triglycerides in Large HDL
23565	Concentration of Medium HDL Particles
23566	Total Lipids in Medium HDL
23567	Phospholipids in Medium HDL
23568	Cholesterol in Medium HDL
23569	Cholesteryl Esters in Medium HDL
23570	Free Cholesterol in Medium HDL
23571	Triglycerides in Medium HDL
23572	Concentration of Small HDL Particles
23573	Total Lipids in Small HDL
23574	Phospholipids in Small HDL
23575	Cholesterol in Small HDL
23576	Cholesteryl Esters in Small HDL
23577	Free Cholesterol in Small HDL
23578	Triglycerides in Small HDL

## Sheet: Supplementary Table 4
Table S4. Baseline characteristics of participants in this study investigating the association of lifestyle with incident inflammatory bowel disease
Characteristic	Overall (n = 284,792)	Inflammatory bowel disease (n = 2,314)	Non-inflammatory bowel disease (n = 282,478)
Age at recruitment, median (IQR)	56 (48, 62)	57 (49, 63)	56 (48, 62)
Follow-up, years, median (IQR)	13.71 (13.03, 14.37)	13.74 (13.02, 14.39)	13.71 (13.03, 14.37)
Sex, n (%)
Female	155,610 (55%)	1,191 (51%)	154,419 (55%)
Male	129,182 (45%)	1,123 (49%)	128,059 (45%)
Ethnicity, n (%)
Non-white	12,408 (4.4%)	100 (4.3%)	12,308 (4.4%)
White	272,384 (96%)	2,214 (96%)	270,170 (96%)
Education, n (%)
College or above	137,247 (48%)	982 (42%)	136,265 (48%)
High school or equivalent	113,188 (40%)	942 (41%)	112,246 (40%)
Less than high school	34,357 (12%)	390 (17%)	33,967 (12%)
Townsend deprivation index, mean (SD)	-1.48 (2.96)	-1.24 (3.13)	-1.49 (2.95)
Household_income
Equal or high 30,999£	159,831 (56%)	1,167 (50%)	158,664 (56%)
Low 30,999£	124,961 (44%)	1,147 (50%)	123,814 (44%)
Smoking status, n (%)
Never	199,705 (70%)	1,370 (59%)	198,335 (70%)
Previous	63,480 (22%)	700 (30%)	62,780 (22%)
Current	21,044 (7.4%)	238 (10%)	20,806 (7.4%)
HbA1c, mean (SD), %	35.01 (5.10)	35.48 (5.44)	35.01 (5.09)
SBP, mean (SD), mmHg	136.71 (18.52)	136.78 (18.34)	136.71 (18.52)
WHR, mean (SD), %	0.86 (0.09)	0.87 (0.09)	0.86 (0.09)
BMI category (kg/m2), n (%)
Underweight (<18.5)	1,568 (0.6%)	11 (0.5%)	1,557 (0.6%)
Normal weight (18.5 to <25)	102,908 (36%)	797 (34%)	102,111 (36%)
Overweight (25 to <30)	121,054 (43%)	1,005 (43%)	120,049 (42%)
Obese ≥30	59,262 (21%)	501 (22%)	58,761 (21%)
Central obesity, n (%)	83,655 (29%)	739 (32%)	82,916 (29%)
Lifestyle factors, n (%)
Alcohol consumption
Favorable	195,553 (69%)	1,624 (70%)	193,929 (69%)
Unfavorable	89,239 (31%)	690 (30%)	88,549 (31%)
Physical activity
Favorable	207,373 (73%)	1,609 (70%)	205,764 (73%)
Unfavorable	77,419 (27%)	705 (30%)	76,714 (27%)
Diet
Favorable	160,241 (56%)	1,203 (52%)	159,038 (56%)
Unfavorable	124,551 (44%)	1,111 (48%)	123,440 (44%)
Sedentary behavior
Favorable	36,219 (13%)	213 (9.2%)	36,006 (13%)
Unfavorable	248,573 (87%)	2,101 (91%)	246,472 (87%)
Sleep duration
Favorable	252,974 (89%)	1,992 (86%)	250,982 (89%)
Unfavorable	31,818 (11%)	322 (14%)	31,496 (11%)
No. of healthy lifestyle factors, no. (%)
0	1,553 (0.5%)	16 (0.7%)	1,537 (0.5%)
1	17,224 (6.0%)	177 (7.6%)	17,047 (6.0%)
2	66,304 (23%)	592 (26%)	65,712 (23%)
3	108,665 (38%)	900 (39%)	107,765 (38%)
4	78,697 (28%)	565 (24%)	78,132 (28%)
5	12,349 (4.3%)	64 (2.8%)	12,285 (4.3%)
Lifestyle category, n (%)
Poor	18,772 (6.6%)	192 (8.3%)	18,580 (6.6%)
Intermediate	174,960 (61%)	1,493 (65%)	173,467 (61%)
Healthy	91,060 (32%)	629 (27%)	90,431 (32%)
Family history, n (%)
Heart disease	114,250 (45%)	956 (46%)	113,294 (45%)
Stroke	71,000 (28%)	544 (26%)	70,456 (28%)
Hypertension	135,641 (53%)	1,046 (51%)	134,595 (53%)
Diabetes	58,304 (23%)	496 (24%)	57,808 (23%)
Alzheimers	32,823 (13%)	255 (12%)	32,568 (13%)
Parkinsons	11,301 (4.4%)	94 (4.6%)	11,207 (4.4%)
BMI body mass index, HbA1c glycated haemoglobin SBP systolic blood pressure, WHR waist-hip ratio. Values for categorical factors are presented as number (percentage), and for continuous variables are presented as median (P25, P75) or mean.

## Sheet: Supplementary Table 5
Table S5. Baseline characteristics of participants in this study investigating the association of lifestyle with incident type 2 diabetes
Characteristic	Overall (n = 291,093)	Type 2 diabetes (n = 11,215)	Non-type 2 diabetes (n = 279,878)
Age at recruitment, median (IQR)	56 (48, 62)	59 (52, 64)	56 (48, 62)
Follow-up, years, median (IQR)	13.72 (13.03, 14.37)	13.67 (12.86, 14.35)	13.72 (13.04, 14.37)
Sex, n (%)
Female	160,536 (55%)	4,799 (43%)	155,737 (56%)
Male	130,557 (45%)	6,416 (57%)	124,141 (44%)
Ethnicity, n (%)
Non-white	12,431 (4.3%)	1,074 (9.6%)	11,357 (4.1%)
White	278,662 (96%)	10,141 (90%)	268,521 (96%)
Education, n (%)
College or above	140,072 (48%)	4,430 (40%)	135,642 (48%)
High school or equivalent	116,035 (40%)	4,286 (38%)	111,749 (40%)
Less than high school	34,986 (12%)	2,499 (22%)	32,487 (12%)
Townsend deprivation index, mean (SD)	-1.49 (2.95)	-0.78 (3.26)	-1.52 (2.94)
Household_income
Equal or high 30,999£	163,140 (56%)	4,479 (40%)	158,661 (57%)
Low 30,999£	127,953 (44%)	6,736 (60%)	121,217 (43%)
Smoking status, n (%)
Never	204,165 (70%)	6,540 (58%)	197,625 (71%)
Current	21,469 (7.4%)	1,305 (12%)	20,164 (7.2%)
Previous	64,885 (22%)	3,338 (30%)	61,547 (22%)
HbA1c, mean (SD), %	34.89 (4.69)	42.85 (10.77)	34.57 (3.95)
SBP, mean (SD), mmHg	136.62 (18.51)	144.04 (18.50)	136.32 (18.44)
WHR, mean (SD), %	0.86 (0.09)	0.93 (0.08)	0.86 (0.09)
BMI category (kg/m2), n (%)
Underweight (<18.5)	1,645 (0.6%)	17 (0.2%)	1,628 (0.6%)
Normal weight (18.5 to <25)	105,635 (36%)	1,144 (10%)	104,491 (37%)
Overweight (25 to <30)	123,670 (42%)	4,020 (36%)	119,650 (43%)
Obese ≥30	60,143 (21%)	6,034 (54%)	54,109 (19%)
Central obesity, n (%)	85,216 (29%)	7,316 (65%)	77,900 (28%)
Lifestyle factors, n (%)
Alcohol consumption
Favorable	200,042 (69%)	8,286 (74%)	191,756 (69%)
Unfavorable	91,051 (31%)	2,929 (26%)	88,122 (31%)
Physical activity
Favorable	211,714 (73%)	7,161 (64%)	204,553 (73%)
Unfavorable	79,379 (27%)	4,054 (36%)	75,325 (27%)
Diet
Favorable	163,765 (56%)	5,458 (49%)	158,307 (57%)
Unfavorable	127,328 (44%)	5,757 (51%)	121,571 (43%)
Sedentary behavior
Favorable	36,938 (13%)	770 (6.9%)	36,168 (13%)
Unfavorable	254,155 (87%)	10,445 (93%)	243,710 (87%)
Sleep duration
Favorable	258,457 (89%)	9,233 (82%)	249,224 (89%)
Unfavorable	32,636 (11%)	1,982 (18%)	30,654 (11%)
No. of healthy lifestyle factors, no. (%)
0	1,604 (0.6%)	124 (1.1%)	1,480 (0.5%)
1	17,641 (6.1%)	1,009 (9.0%)	16,632 (5.9%)
2	67,797 (23%)	3,179 (28%)	64,618 (23%)
3	111,115 (38%)	4,274 (38%)	106,841 (38%)
4	80,344 (28%)	2,426 (22%)	77,918 (28%)
5	12,592 (4.3%)	203 (1.8%)	12,389 (4.4%)
Lifestyle category, n (%)
Poor	19,240 (6.6%)	1,133 (10%)	18,107 (6.5%)
Intermediate	178,902 (61%)	7,452 (66%)	171,450 (61%)
Healthy	92,951 (32%)	2,630 (23%)	90,321 (32%)
Family history, n (%)
Heart disease	117,074 (45%)	4,931 (48%)	112,143 (45%)
Stroke	72,675 (28%)	3,054 (30%)	69,621 (28%)
Hypertension	139,016 (53%)	5,299 (52%)	133,717 (53%)
Diabetes	59,197 (23%)	4,094 (40%)	55,103 (22%)
Alzheimers	33,622 (13%)	1,180 (12%)	32,442 (13%)
Parkinsons	11,572 (4.4%)	441 (4.3%)	11,131 (4.4%)
BMI body mass index, HbA1c glycated haemoglobin SBP systolic blood pressure, WHR waist-hip ratio. Values for categorical factors are presented as number (percentage), and for continuous variables are presented as median (P25, P75) or mean.

## Sheet: Supplementary Table 6
Table S6. Baseline characteristics of participants in this study investigating the association of lifestyle with incident ischemic heart disease
Characteristic	Overall (n = 289,711)	Ischemic heart disease (n = 18,598)	Non-ischemic heart disease (n = 271,113)
Age at recruitment, median (IQR)	56 (48, 62)	60 (54, 65)	55 (48, 61)
Follow-up, years, median (IQR)	13.72 (13.03, 14.37)	13.68 (12.96, 14.35)	13.72 (13.04, 14.37)
Sex, n (%)
Female	159,776 (55%)	6,821 (37%)	152,955 (56%)
Male	129,935 (45%)	11,777 (63%)	118,158 (44%)
Ethnicity, n (%)
Non-white	12,463 (4.3%)	733 (3.9%)	11,730 (4.3%)
White	277,248 (96%)	17,865 (96%)	259,383 (96%)
Education, n (%)
College or above	139,580 (48%)	8,181 (44%)	131,399 (48%)
High school or equivalent	115,616 (40%)	6,784 (36%)	108,832 (40%)
Less than high school	34,515 (12%)	3,633 (20%)	30,882 (11%)
Townsend deprivation index, mean (SD)	-1.49 (2.95)	-1.34 (3.04)	-1.50 (2.95)
Household_income
Equal or high 30,999£	162,773 (56%)	8,440 (45%)	154,333 (57%)
Low 30,999£	126,938 (44%)	10,158 (55%)	116,780 (43%)
Smoking status, n (%)
Never	203,439 (70%)	11,090 (60%)	192,349 (71%)
Current	21,285 (7.4%)	2,150 (12%)	19,135 (7.1%)
Previous	64,420 (22%)	5,312 (29%)	59,108 (22%)
HbA1c, mean (SD), %	34.98 (5.03)	36.30 (6.55)	34.89 (4.90)
SBP, mean (SD), mmHg	136.61 (18.50)	143.75 (18.70)	136.11 (18.38)
WHR, mean (SD), %	0.86 (0.09)	0.90 (0.08)	0.86 (0.09)
BMI category (kg/m2), n (%)
Underweight (<18.5)	1,631 (0.6%)	81 (0.4%)	1,550 (0.6%)
Normal weight (18.5 to <25)	105,245 (36%)	4,742 (25%)	100,503 (37%)
Overweight (25 to <30)	122,983 (42%)	8,507 (46%)	114,476 (42%)
Obese ≥30	59,852 (21%)	5,268 (28%)	54,584 (20%)
Central obesity, n (%)	84,750 (29%)	7,086 (38%)	77,664 (29%)
Lifestyle factors, n (%)
Alcohol consumption
Favorable	199,166 (69%)	13,058 (70%)	186,108 (69%)
Unfavorable	90,545 (31%)	5,540 (30%)	85,005 (31%)
Physical activity
Favorable	210,784 (73%)	13,099 (70%)	197,685 (73%)
Unfavorable	78,927 (27%)	5,499 (30%)	73,428 (27%)
Diet
Favorable	163,042 (56%)	9,532 (51%)	153,510 (57%)
Unfavorable	126,669 (44%)	9,066 (49%)	117,603 (43%)
Sedentary behavior
Favorable	36,838 (13%)	1,660 (8.9%)	35,178 (13%)
Unfavorable	252,873 (87%)	16,938 (91%)	235,935 (87%)
Sleep duration
Favorable	257,435 (89%)	15,911 (86%)	241,524 (89%)
Unfavorable	32,276 (11%)	2,687 (14%)	29,589 (11%)
No. of healthy lifestyle factors, no. (%)
0	1,584 (0.5%)	170 (0.9%)	1,414 (0.5%)
1	17,466 (6.0%)	1,342 (7.2%)	16,124 (5.9%)
2	67,369 (23%)	4,849 (26%)	62,520 (23%)
3	110,659 (38%)	7,224 (39%)	103,435 (38%)
4	80,081 (28%)	4,517 (24%)	75,564 (28%)
5	12,552 (4.3%)	496 (2.7%)	12,056 (4.4%)
Lifestyle category, n (%)
Poor	19,045 (6.6%)	1,512 (8.1%)	17,533 (6.5%)
Intermediate	178,018 (61%)	12,073 (65%)	165,945 (61%)
Healthy	92,648 (32%)	5,013 (27%)	87,635 (32%)
Family history, n (%)
Heart disease	116,058 (45%)	9,280 (54%)	106,778 (44%)
Stroke	72,233 (28%)	5,211 (30%)	67,022 (28%)
Hypertension	138,300 (53%)	8,605 (50%)	129,695 (53%)
Diabetes	59,318 (23%)	4,052 (24%)	55,266 (23%)
Alzheimers	33,371 (13%)	2,240 (13%)	31,131 (13%)
Parkinsons	11,509 (4.4%)	750 (4.4%)	10,759 (4.4%)
BMI body mass index, HbA1c glycated haemoglobin SBP systolic blood pressure, WHR waist-hip ratio. Values for categorical factors are presented as number (percentage), and for continuous variables are presented as median (P25, P75) or mean.

## Sheet: Supplementary Table 7
Table S7. Baseline characteristics of participants in this study investigating the association of lifestyle with incident stroke
Characteristic	Overall (n = 291,485)	Stroke (n = 5,503)	Non-stroke (n = 285,982)
Age at recruitment, median (IQR)	56 (48, 62)	62 (56, 66)	56 (48, 62)
Follow-up, years, median (IQR)	13.72 (13.03, 14.37)	13.47 (12.53, 14.26)	13.72 (13.04, 14.37)
Sex, n (%)
Female	160,475 (55%)	2,368 (43%)	158,107 (55%)
Male	131,010 (45%)	3,135 (57%)	127,875 (45%)
Ethnicity, n (%)
Non-white	12,593 (4.3%)	163 (3.0%)	12,430 (4.3%)
White	278,892 (96%)	5,340 (97%)	273,552 (96%)
Education, n (%)
College or above	140,247 (48%)	2,341 (43%)	137,906 (48%)
High school or equivalent	116,128 (40%)	2,025 (37%)	114,103 (40%)
Less than high school	35,110 (12%)	1,137 (21%)	33,973 (12%)
Townsend deprivation index, mean (SD)	-1.49 (2.95)	-1.32 (3.05)	-1.49 (2.95)
Household_income
Equal or high 30,999£	163,287 (56%)	2,225 (40%)	161,062 (56%)
Low 30,999£	128,198 (44%)	3,278 (60%)	124,920 (44%)
Smoking status, n (%)
Never	204,467 (70%)	3,350 (61%)	201,117 (70%)
Current	21,440 (7.4%)	641 (12%)	20,799 (7.3%)
Previous	65,005 (22%)	1,497 (27%)	63,508 (22%)
HbA1c, mean (SD), %	35.00 (5.07)	36.34 (6.52)	34.98 (5.03)
SBP, mean (SD), mmHg	136.63 (18.50)	145.44 (20.05)	136.46 (18.43)
WHR, mean (SD), %	0.86 (0.09)	0.89 (0.09)	0.86 (0.09)
BMI category (kg/m2), n (%)
Underweight (<18.5)	1,646 (0.6%)	33 (0.6%)	1,613 (0.6%)
Normal weight (18.5 to <25)	105,559 (36%)	1,672 (30%)	103,887 (36%)
Overweight (25 to <30)	123,710 (42%)	2,468 (45%)	121,242 (42%)
Obese ≥30	60,570 (21%)	1,330 (24%)	59,240 (21%)
Central obesity, n (%)	85,684 (29%)	1,950 (35%)	83,734 (29%)
Lifestyle factors, n (%)
Alcohol consumption
Favorable	200,435 (69%)	3,767 (68%)	196,668 (69%)
Unfavorable	91,050 (31%)	1,736 (32%)	89,314 (31%)
Physical activity
Favorable	211,969 (73%)	3,961 (72%)	208,008 (73%)
Unfavorable	79,516 (27%)	1,542 (28%)	77,974 (27%)
Diet
Favorable	163,968 (56%)	2,903 (53%)	161,065 (56%)
Unfavorable	127,517 (44%)	2,600 (47%)	124,917 (44%)
Sedentary behavior
Favorable	36,966 (13%)	511 (9.3%)	36,455 (13%)
Unfavorable	254,519 (87%)	4,992 (91%)	249,527 (87%)
Sleep duration
Favorable	258,787 (89%)	4,656 (85%)	254,131 (89%)
Unfavorable	32,698 (11%)	847 (15%)	31,851 (11%)
No. of healthy lifestyle factors, no. (%)
0	1,604 (0.6%)	48 (0.9%)	1,556 (0.5%)
1	17,667 (6.1%)	422 (7.7%)	17,245 (6.0%)
2	67,857 (23%)	1,389 (25%)	66,468 (23%)
3	111,288 (38%)	2,123 (39%)	109,165 (38%)
4	80,465 (28%)	1,376 (25%)	79,089 (28%)
5	12,604 (4.3%)	145 (2.6%)	12,459 (4.4%)
Lifestyle category, n (%)
Poor	19,266 (6.6%)	470 (8.5%)	18,796 (6.6%)
Intermediate	179,135 (61%)	3,512 (64%)	175,623 (61%)
Healthy	93,084 (32%)	1,521 (28%)	91,563 (32%)
Family history, n (%)
Heart disease	117,189 (45%)	2,435 (48%)	114,754 (45%)
Stroke	72,717 (28%)	1,727 (34%)	70,990 (28%)
Hypertension	139,182 (53%)	2,477 (49%)	136,705 (53%)
Diabetes	59,754 (23%)	1,104 (22%)	58,650 (23%)
Alzheimers	33,627 (13%)	685 (14%)	32,942 (13%)
Parkinsons	11,572 (4.4%)	251 (5.0%)	11,321 (4.4%)
BMI body mass index, HbA1c glycated haemoglobin SBP systolic blood pressure, WHR waist-hip ratio. Values for categorical factors are presented as number (percentage), and for continuous variables are presented as median (P25, P75) or mean.

## Sheet: Supplementary Table 8
Table S8. Baseline characteristics of participants in this study investigating the association of lifestyle with incident chronic obstructive pulmonary disease
Characteristic	Overall (n = 291,723)	Chronic obstructive pulmonary disease (n = 8,302)	Non-chronic obstructive pulmonary disease (n = 283,421)
Age at recruitment, median (IQR)	56 (48, 62)	61 (56, 65)	55 (48, 62)
Follow-up, years, median (IQR)	13.72 (13.03, 14.37)	13.53 (12.61, 14.28)	13.72 (13.04, 14.37)
Sex, n (%)
Female	160,549 (55%)	3,913 (47%)	156,636 (55%)
Male	131,174 (45%)	4,389 (53%)	126,785 (45%)
Ethnicity, n (%)
Non-white	12,628 (4.3%)	213 (2.6%)	12,415 (4.4%)
White	279,095 (96%)	8,089 (97%)	271,006 (96%)
Education, n (%)
College or above	140,459 (48%)	2,742 (33%)	137,717 (49%)
High school or equivalent	116,273 (40%)	2,812 (34%)	113,461 (40%)
Less than high school	34,991 (12%)	2,748 (33%)	32,243 (11%)
Townsend deprivation index, mean (SD)	-1.49 (2.95)	-0.31 (3.38)	-1.52 (2.93)
Household_income
Equal or high 30,999£	163,605 (56%)	2,285 (28%)	161,320 (57%)
Low 30,999£	128,118 (44%)	6,017 (72%)	122,101 (43%)
Smoking status, n (%)
Never	205,071 (70%)	2,290 (28%)	202,781 (72%)
Current	21,336 (7.3%)	2,854 (35%)	18,482 (6.5%)
Previous	64,740 (22%)	3,124 (38%)	61,616 (22%)
HbA1c, mean (SD), %	35.00 (5.08)	36.79 (5.98)	34.95 (5.04)
SBP, mean (SD), mmHg	136.63 (18.50)	140.56 (19.10)	136.51 (18.47)
WHR, mean (SD), %	0.86 (0.09)	0.90 (0.09)	0.86 (0.09)
BMI category (kg/m2), n (%)
Underweight (<18.5)	1,620 (0.6%)	129 (1.6%)	1,491 (0.5%)
Normal weight (18.5 to <25)	105,596 (36%)	2,728 (33%)	102,868 (36%)
Overweight (25 to <30)	123,882 (42%)	3,205 (39%)	120,677 (43%)
Obese ≥30	60,625 (21%)	2,240 (27%)	58,385 (21%)
Central obesity, n (%)	85,677 (29%)	3,332 (40%)	82,345 (29%)
Lifestyle factors, n (%)
Alcohol consumption
Favorable	200,683 (69%)	5,274 (64%)	195,409 (69%)
Unfavorable	91,040 (31%)	3,028 (36%)	88,012 (31%)
Physical activity
Favorable	212,229 (73%)	5,294 (64%)	206,935 (73%)
Unfavorable	79,494 (27%)	3,008 (36%)	76,486 (27%)
Diet
Favorable	164,210 (56%)	3,621 (44%)	160,589 (57%)
Unfavorable	127,513 (44%)	4,681 (56%)	122,832 (43%)
Sedentary behavior
Favorable	37,003 (13%)	621 (7.5%)	36,382 (13%)
Unfavorable	254,720 (87%)	7,681 (93%)	247,039 (87%)
Sleep duration
Favorable	259,040 (89%)	6,601 (80%)	252,439 (89%)
Unfavorable	32,683 (11%)	1,701 (20%)	30,982 (11%)
No. of healthy lifestyle factors, no. (%)
0	1,585 (0.5%)	136 (1.6%)	1,449 (0.5%)
1	17,624 (6.0%)	1,044 (13%)	16,580 (5.8%)
2	67,881 (23%)	2,744 (33%)	65,137 (23%)
3	111,374 (38%)	2,752 (33%)	108,622 (38%)
4	80,638 (28%)	1,507 (18%)	79,131 (28%)
5	12,621 (4.3%)	119 (1.4%)	12,502 (4.4%)
Lifestyle category, n (%)
Poor	19,205 (6.6%)	1,180 (14%)	18,025 (6.4%)
Intermediate	179,245 (61%)	5,495 (66%)	173,750 (61%)
Healthy	93,273 (32%)	1,627 (20%)	91,646 (32%)
Family history, n (%)
Heart disease	117,286 (45%)	3,558 (47%)	113,728 (45%)
Stroke	72,830 (28%)	2,321 (31%)	70,509 (28%)
Hypertension	139,363 (53%)	3,299 (44%)	136,064 (54%)
Diabetes	59,785 (23%)	1,636 (22%)	58,149 (23%)
Alzheimers	33,654 (13%)	1,035 (14%)	32,619 (13%)
Parkinsons	11,590 (4.4%)	304 (4.0%)	11,286 (4.4%)
BMI body mass index, HbA1c glycated haemoglobin SBP systolic blood pressure, WHR waist-hip ratio. Values for categorical factors are presented as number (percentage), and for continuous variables are presented as median (P25, P75) or mean.

## Sheet: Supplementary Table 9
Table S9. Baseline characteristics of participants in this study investigating the association of lifestyle with incident emphysema
Characteristic	Overall (n = 290,003)	Emphysema (n = 1,848)	Non-emphysema (n = 288,155)
Age at recruitment, mean (SD)	56 (48, 62)	61 (56, 65)	56 (48, 62)
Follow-up, years, median (IQR)	13.72 (13.03, 14.37)	13.29 (12.14, 14.13)	13.72 (13.04, 14.37)
Sex, n (%)
Female	159,776 (55%)	837 (45%)	158,939 (55%)
Male	130,227 (45%)	1,011 (55%)	129,216 (45%)
Ethnicity, n (%)
Non-white	12,567 (4.3%)	43 (2.3%)	12,524 (4.3%)
White	277,436 (96%)	1,805 (98%)	275,631 (96%)
Education, n (%)
College or above	139,783 (48%)	622 (34%)	139,161 (48%)
High school or equivalent	115,633 (40%)	648 (35%)	114,985 (40%)
Less than high school	34,587 (12%)	578 (31%)	34,009 (12%)
Townsend deprivation index, mean (SD)	-1.49 (2.95)	-0.21 (3.39)	-1.50 (2.94)
Household_income
Equal or high 30,999£	162,983 (56%)	519 (28%)	162,464 (56%)
Low 30,999£	127,020 (44%)	1,329 (72%)	125,691 (44%)
Smoking status, n (%)
Never	204,205 (71%)	371 (20%)	203,834 (71%)
Current	21,027 (7.3%)	750 (41%)	20,277 (7.1%)
Previous	64,197 (22%)	719 (39%)	63,478 (22%)
HbA1c, mean (SD), %	35.00 (5.09)	36.76 (6.90)	34.99 (5.07)
SBP, mean (SD), mmHg	136.62 (18.50)	139.79 (19.34)	136.60 (18.49)
WHR, mean (SD), %	0.86 (0.09)	0.89 (0.09)	0.86 (0.09)
BMI category (kg/m2), n (%)
Underweight (<18.5)	1,576 (0.5%)	46 (2.5%)	1,530 (0.5%)
Normal weight (18.5 to <25)	105,043 (36%)	712 (39%)	104,331 (36%)
Overweight (25 to <30)	123,144 (42%)	723 (39%)	122,421 (42%)
Obese ≥30	60,240 (21%)	367 (20%)	59,873 (21%)
Central obesity, n (%)	85,133 (29%)	582 (31%)	84,551 (29%)
Lifestyle factors, n (%)
Alcohol consumption
Favorable	199,503 (69%)	1,215 (66%)	198,288 (69%)
Unfavorable	90,500 (31%)	633 (34%)	89,867 (31%)
Physical activity
Favorable	211,037 (73%)	1,163 (63%)	209,874 (73%)
Unfavorable	78,966 (27%)	685 (37%)	78,281 (27%)
Diet
Favorable	163,375 (56%)	811 (44%)	162,564 (56%)
Unfavorable	126,628 (44%)	1,037 (56%)	125,591 (44%)
Sedentary behavior
Favorable	36,869 (13%)	154 (8.3%)	36,715 (13%)
Unfavorable	253,134 (87%)	1,694 (92%)	251,440 (87%)
Sleep duration
Favorable	257,679 (89%)	1,503 (81%)	256,176 (89%)
Unfavorable	32,324 (11%)	345 (19%)	31,979 (11%)
No. of healthy lifestyle factors, no. (%)
0	1,566 (0.5%)	35 (1.9%)	1,531 (0.5%)
1	17,429 (6.0%)	198 (11%)	17,231 (6.0%)
2	67,430 (23%)	595 (32%)	66,835 (23%)
3	110,724 (38%)	655 (35%)	110,069 (38%)
4	80,268 (28%)	332 (18%)	79,936 (28%)
5	12,586 (4.3%)	33 (1.8%)	12,553 (4.4%)
Lifestyle category, n (%)
Poor	18,990 (6.5%)	233 (13%)	18,757 (6.5%)
Intermediate	178,144 (61%)	1,250 (68%)	176,894 (61%)
Healthy	92,869 (32%)	365 (20%)	92,504 (32%)
Family history, n (%)
Heart disease	116,569 (45%)	788 (47%)	115,781 (45%)
Stroke	72,343 (28%)	488 (29%)	71,855 (28%)
Hypertension	138,556 (53%)	729 (44%)	137,827 (53%)
Diabetes	59,419 (23%)	351 (21%)	59,068 (23%)
Alzheimers	33,434 (13%)	241 (14%)	33,193 (13%)
Parkinsons	11,501 (4.4%)	63 (3.8%)	11,438 (4.4%)
BMI body mass index, HbA1c glycated haemoglobin SBP systolic blood pressure, WHR waist-hip ratio. Values for categorical factors are presented as number (percentage), and for continuous variables are presented as median (P25, P75) or mean.

[truncated: 24 more sheets: Supplementary Table 10, Supplementary Table 11, Supplementary Table 12, Supplementary Table 13, Supplementary Table 14, Supplementary Table 15, Supplementary Table 16, Supplementary Table 17, Supplementary Table 18, Supplementary Table 19, Supplementary Table 20, Supplementary Table 21, Supplementary Table 22, Supplementary Table 23, Supplementary Table 24, Supplementary Table 25, Supplementary Table 26, Supplementary Table 27, Supplementary Table 28, Supplementary Table 29 …]
